# Supplementary material for: Adjusted CT Image-Based Radiomic Features Combined with Immune Genomic Expression Achieve Accurate Prognostic Classification and Identification of Therapeutic Targets in Stage III Colorectal Cancer
Source: Cancers (Basel). 2022 Apr 8;14(8):1895. doi: 10.3390/cancers14081895 (PMC9029745; doi:10.3390/cancers14081895)
Supplement: Supplementary file 1 [file cancers-14-01895-s001.zip]

Archive with 9 entries (9 files):
- Supplementary Figure S1. Hemap of DEG20220214.pdf
- Supplementary Figure S2. Boxplot and Kaplan-Meier survival curves.pdf
- Supplementary Table S1. Wavelets and LoG features per patient 0327.pdf
- Supplementary Table S2. The spectrum of 1037 radomic features 20220327.xlsx
- Supplementary Table S3. Patientsía characteristics in recurrent and non-recurrent groups 20220326.pdf
- Supplementary Table S4. Clinical  and genetic features in cancer patients 0327.xlsx
- Supplementary Table S5. The adjusted radiomic features in cancer patietns 20220327.xlsx
- Supplementary Table S6. The clinical impact of radiomic features 20220327.pdf
- Supplementary Table S7. The correlation of radiomics and RNA expression 20220327.xlsx
