# Supplementary material for: Adjusted CT Image-Based Radiomic Features Combined with Immune Genomic Expression Achieve Accurate Prognostic Classification and Identification of Therapeutic Targets in Stage III Colorectal Cancer
Source: Cancers (Basel). 2022 Apr 8;14(8):1895. doi: 10.3390/cancers14081895 (PMC9029745; doi:10.3390/cancers14081895)
Supplement: Supplementary file 1 [file cancers-14-01895-s001.zip › Supplementary Table S2. The spectrum of 1037 radomic features 20220327.xlsx]

## Sheet: TablesS1
Supplementary Table S2. 1037 Radiomic features	Supplementary Tables S1. The spectrum of 1037 radomic features
Type	firstorder	glcm	gldm	glrlm	glszm	ngtdm	shape		Total
log.sigma.3.0.mm.3D	18	24	14	16	16	5	0	0.0909091	93
log.sigma.5.0.mm.3D	18	24	14	16	16	5	0	0.0909091	93
original	18	24	14	16	16	5	14	0.104594	107
wavelet.HHH	18	24	14	16	16	5	0	0.0909091	93
wavelet.HHL	18	24	14	16	16	5	0	0.0909091	93
wavelet.HLH	18	24	14	16	16	5	0	0.0909091	93
wavelet.HLL	18	24	14	16	16	5	0	0.0909091	93
wavelet.LHH	18	24	14	16	16	5	0	0.0909091	93
wavelet.LHL	18	24	14	16	16	5	0	0.0909091	93
wavelet.LLH	18	24	14	16	16	5	0	0.0909091	93
wavelet.LLL	18	24	14	16	16	5	0	0.0909091	93
	0.190935	0.254581	0.148505	0.16972	0.16972	0.0530376	0.0135005
Total	198	264	154	176	176	55	14		1037
