# Supplementary material for: Adjusted CT Image-Based Radiomic Features Combined with Immune Genomic Expression Achieve Accurate Prognostic Classification and Identification of Therapeutic Targets in Stage III Colorectal Cancer
Source: Cancers (Basel). 2022 Apr 8;14(8):1895. doi: 10.3390/cancers14081895 (PMC9029745; doi:10.3390/cancers14081895)
Supplement: Supplementary file 1 [file cancers-14-01895-s001.zip › Supplementary Table S4. Clinical and genetic features in cancer patients 0327.xlsx]

## Sheet: Clinical information in CRC
Supplementary Table S4. Clinical and genetic features in cancer patients
SampleID	Local recurrence	Regional recurrence	Distant recurrence	RFS_status	RFS	OS_status	OS	Age.when.diagnosis	Gender	Site	Stage	T	N	MMR_MSI	Braf	Kras
1			Liver	Yes	709	Alive	1174	75	Female	Left	3B	3	1a	Stable	WT	WT
2			Lung, liver	Yes	532	Dead	1218	62	Male	Left	3B	3	1b	Stable	WT	WT
3		Peritoneum		Yes	619	Alive	1347	61	Female	Left	3C	4b	2b	Stable	WT	WT
4	Rectal			Yes	743	Alive	1444	47	Female	Left	3B	3	2a	Stable	WT	Mutation
5			Neck lymph node	Yes	28	Dead	1267	59	Female	Right	3C	3	2b	Stable	WT	WT
6			Lung	Yes	794	Alive	1263	58	Female	Left	3B	3	1a	Stable	WT	Mutation
7		Left internal iliac lymph node		Yes	423	Alive	735	60	Female	Left	3B	3	1a	Stable	WT	Mutation
8			Liver	Yes	267	Alive	1092	52	Male	Left	3B	3	2a	Stable	WT	WT
9			Lung, paraaortic lymph node	Yes	677	Alive	1165	40	Male	Left	3C	3	2b	Stable	WT	WT
10			Lung	Yes	558	Alive	891	67	Male	Left	3B	3	1c	Stable	WT	Mutation
11		Inguinal lymph node		Yes	489	Dead	1260	51	Male	Left	3C	4b	1b	Stable	WT	Mutation
12			lung, lymph node	Yes	658	Alive	849	65	Male	Left	3C	4a	2b	Stable	WT	WT
13			Lung	Yes	1004	Alive	2832	69	Male	Left	3B	2	2a	Stable	WT
14			Lung	Yes	487	Alive	674	61	Female	Left	3B	4a	1c	Stable	WT	WT
15			lung, distal lymph node	Yes	748	Alive	1379	45	Female	Left	3A	1	1a	Stable	WT	Mutation
16			Lung	Yes	439	Alive	1365	44	Female	Left	3B	3	1c	Stable	WT	Mutation
17			Liver	Yes	1426	Alive	1502	64	Female	Right	2A	3	0	Stable	Mutation	Mutation
18			Liver, multiple peritoneum	Yes	210	Dead	438	74	Male	Right	3B	3	2a	Stable	WT	Mutation
19		Pelvic lymph node		Yes	540	Alive	1165	69	Male	Left	3B	3	1a	Stable	WT	WT
20			Lung	Yes	569	Alive	993	76	Female	Right	3B	3	1a	Stable	WT	Mutation
21			Lung	Yes	971	Alive	1131	66	Male	Left	3B	3	1c	Stable	WT	Mutation
22				NO	1694	Alive	1694	62	Male	Left	3C	4a	2a	Stable	WT	WT
23				NO	1083	Alive	1083	67	Female	Right	3B	3	1a	Stable	Mutation	WT
24				NO	656	Alive	656	78	Male	Left	3B	3	1c	Stable	WT	Mutation
25				NO	1174	Alive	1174	59	Female	Left	3B	3	1b	Stable	WT	Mutation
26				NO	928	Alive	928	68	Female	Right	3C	3	2b	Stable	WT	Mutation
27				NO	1024	Alive	1024	48	Male	Right	3B	3	1c	Stable	WT	WT
28				NO	3173	Alive	3173	53	Male	Left	3B	3	1b		WT
29				NO	1554	Alive	1554	65	Male	Left	3B	3	1b	Stable	WT	WT
30				NO	1493	Alive	1493	62	Female	Left	3A	1	2a	Stable	WT	Mutation
31				NO	1801	Alive	1801	61	Male	Left	3B	3	1a	Stable	WT	WT
32				NO	965	Alive	965	43	Male	Left	3B	3	1a	Stable	WT	WT
33				NO	2338	Alive	2338	53	Female	Left	3B	3	1a		WT	WT
34				NO	1492	Alive	1492	37	Female	Left	3B	3	1b	Stable	WT	Mutation
35				NO	2109	Alive	2109	51	Female	Left	3B	3	1b		WT	Mutation
36				NO	1337	Alive	1337	72	Male	Left	3C	3	2b	Stable	WT	Mutation
37				NO	1955	Alive	1955	49	Male	Left	3C	3	2b		WT	Mutation
38				NO	828	Alive	828	70	Female	Left	3B	3	1b	Stable	WT	Mutation
39				NO	662	Alive	662	29	Male	Right	3C	4a	2a	Stable	WT	WT
40				NO	1062	Alive	1062	55	Female	Left	3A	2	1a	loss	WT	WT
41				NO	1440	Alive	1440	68	Female	Left	3A	1	1a	Stable	WT	WT
42				NO	1293	Alive	1293	73	Male	Right	3B	3	1b	Stable	Mutation	WT
43				NO	2138	Alive	2138	66	Female	Left	2A	3	0	Stable	WT	Mutation
44				NO	2543	Alive	2543	36	Male	Left	3B	3	1		WT	WT
45				NO	1222	Alive	1222	63	Male	Left	3B	3	2a	Stable	WT	WT
46				NO	628	Alive	628	68	Female	Right	3B	3	2a	Stable	WT	WT
47				NO	1532	Alive	1532	58	Male	Left	3B	3	1b	Stable	WT	Mutation
48				NO	975	Alive	975	57	Female	Right	3B	3	2a	loss	WT	WT
49				NO	3928	Alive	3928	52	Female	Right	3B	3	1	Stable	WT	WT
50				NO	1394	Alive	1394	68	Male	Left	3B	2	2a	Stable	WT	WT
51				NO	1547	Alive	1547	45	Male	Right	3C	4a	2a	loss	WT	WT
52				NO	716	Alive	716	34	Male	Right	2B	4a	0	loss	WT	Mutation
53				NO	1344	Alive	1344	52	Male	Left	3B	3	1b	Stable	WT	Mutation
54				NO	1505	Alive	1505	38	Female	Left	3B	3	1b	Stable	WT	WT
55				NO	1430	Alive	1430	41	Male	Left	3B	4a	1b	Stable	WT	WT
56				NO	1099	Alive	1099	52	Male	Left	3B	3	1b	Stable	WT	WT
57				NO	1330	Alive	1330	53	Female	Left	3B	3	1a	Stable	WT	WT
58				NO	4493	Alive	4493	52	Male	Right	2	4	0		WT
59				NO	1318	Alive	1318	41	Male	Left	3C	3	2b	Stable	WT	WT
60				NO	980	Alive	980	52	Female	Left	3B	3	2a	Stable	WT	Mutation
61				NO	1735	Alive	1735	64	Male	Left	3B	4a	1a	Stable	WT	WT
62				NO	550	Alive	550	53	Female	Left	3B	3	1a	Stable	WT	WT
63				NO	877	Alive	877	75	Female	Left	3A	2	1a	Stable	WT	WT
64				NO	2886	Alive	2886	36	Female	Left	3B	4a	1a	Stable	WT
65				NO	634	Alive	634	56	Male	Left	3B	3	1a	Stable	WT	WT
66				NO	1620	Alive	1620	58	Female	Left	3B	3	1a	loss	Mutation	WT
67				NO	892	Alive	892	54	Female	Left	3A	1	1a	Stable	WT	Mutation
68				NO	687	Alive	687	60	Male	Left	3B	3	1a	Stable	WT	Mutation
69				NO	1338	Alive	1338	56	Female	Left	3A	2	1b	Stable	WT	WT
70				NO	2266	Alive	2266	49	Female	Left	3B	3	1a	Stable	WT	Mutation
71				NO	2151	Alive	2151	70	Female	Left	3B	3	1b	Stable	WT	WT

## Sheet: Sheet1
Type	Patient No 22	Patient No 23	Patient No 24	Patient No 25	Patient No 26	Patient No 27	Patient No 28	Patient No 29	Patient No 30	Patient No 31	Patient No 32	Patient No 33	Patient No 34	Patient No 35	Patient No 36	Patient No 37	Patient No 38	Patient No 39	Patient No 40	Patient No 41	Patient No 42	Patient No 43	Patient No 44	Patient No 45	Patient No 46	Patient No 47	Patient No 48	Patient No 49	Patient No 50	Patient No 51	Patient No 52	Patient No 53	Patient No 54	Patient No 55	Patient No 56	Patient No 57	Patient No 58	Patient No 59	Patient No 60	Patient No 61	Patient No 62	Patient No 63	Patient No 64	Patient No 65	Patient No 66	Patient No 67	Patient No 68	Patient No 69	Patient No 70
	No_P.C.Lin.0211	No_C.Su.0922	No_C.Chang.1107	No_C.Liao.0724	No_C.Chang.0407	No_C.Chen.0625	No_P.C.Chiu.0227	No_P.C.Tsai.1005	No_P.C.Liu.1011	No_P.C.Lo.1120	No_C.Jheng.0803	No_P.C.Chiu.0108	No_C.Jheng.0310	No_P.C.Hong.1129	No_C.Hu.0122	No_P.C.Tsai.1110	No_C.Wang.0713	No_C.Yang.1003	No_C.Liao.1001	No_C.Chiu.1110	No_C.Chen.1023	No_P.C.Yeh.0921	No_P.C.Chou.0827	No_C.Yen.0719	No_C.Hong.0610	No_P.C.Wang.0220	No_C.Huang.0508	No_P.C.Hsieh.0612	No_C.Chen.1114	No_P.C.Chung.0519	No_C.Tu.0618	No_C.Liang.0927	No_C.Chung.0318	No_C.Lee.0626	No_C.Lin.0610	No_C.Chu.1010	No_P.C.Lee.1112	No_C.Hsu.1104	No_C.Tung.0606	No_P.C.Lee.0505	No_C.Chen.0120	No_C.Lai.1029	No_P.C.Lee.1209	No_C.Liu.0318	No_P.C.Sun.0124	No_C.Hsu.0426	No_C.Chen.0519	No_C.Hung.0121	No_P.C.Hsiao.1105
[truncated: 1 more columns]
