# Supplementary material for: Adjusted CT Image-Based Radiomic Features Combined with Immune Genomic Expression Achieve Accurate Prognostic Classification and Identification of Therapeutic Targets in Stage III Colorectal Cancer
Source: Cancers (Basel). 2022 Apr 8;14(8):1895. doi: 10.3390/cancers14081895 (PMC9029745; doi:10.3390/cancers14081895)
Supplement: Supplementary file 1 [file cancers-14-01895-s001.zip › Supplementary Table S5. The adjusted radiomic features in cancer patietns 20220327.xlsx]

## Sheet: 4.Image
Supplementary Table S5. The adjusted radiomic features in cancer patients
Type	Patient No 1	Patient No 2	Patient No 3	Patient No 4	Patient No 5	Patient No 6	Patient No 7	Patient No 8	Patient No 9	Patient No 10	Patient No 11	Patient No 12	Patient No 13	Patient No 14	Patient No 15	Patient No 16	Patient No 17	Patient No 18	Patient No 19	Patient No 20	Patient No 21	Patient No 22	Patient No 23	Patient No 24	Patient No 25	Patient No 26	Patient No 27	Patient No 28	Patient No 29	Patient No 30	Patient No 31	Patient No 32	Patient No 33	Patient No 34	Patient No 35	Patient No 36	Patient No 37	Patient No 38	Patient No 39	Patient No 40	Patient No 41	Patient No 42	Patient No 43	Patient No 44	Patient No 45	Patient No 46	Patient No 47	Patient No 48	Patient No 49
wavelet.LHH_glcm_Idmn	0.343606	0.229564	0.237284	0.233822	0.216188	0.222513	0.226964	0.185921	0.17434	0.210116	0.079071	0.0999354	0.0301515	0.0420311	0.0261136	0.124924	-0.102381	0.194666	0.0755944	0.111239	-0.183668	0.3758	0.337165	0.211724	0.337254	0.106668	0.166869	0.143661	0.112038	0.0875014	0.163618	0.12482	0.090388	0.150572	-0.00457472	0.0929415	0.112208	0.0258768	0.0381587	0.0119662	0.0429637	-0.075356	0.013452	-0.104113	-0.0248217	-0.059174	0.0134462	-0.0377619	-0.0216543
wavelet.LHH_glcm_Idn	0.301197	0.206183	0.282946	0.180062	0.188912	0.218278	0.215158	0.102287	0.179527	0.170223	0.0992997	0.0663292	0.0689999	0.0257413	0.0156882	0.0930124	-0.0640274	0.152612	0.0595466	0.103088	-0.19235	0.338012	0.337726	0.215357	0.357495	0.129046	0.254249	0.123347	0.0475381	0.0207954	0.130369	0.096066	0.101296	0.106621	-0.00715221	0.0616056	0.138994	0.0421856	0.0768581	0.027502	0.0182071	-0.0567409	0.0178846	-0.121512	-0.0129559	-0.116404	-0.0315224	-0.109912	-0.00980962
wavelet.LLH_glcm_Idn	0.232218	0.260958	0.10429	0.00628528	0.261999	0.311238	-0.0143695	-0.0936583	0.159885	0.0367815	0.061355	0.000898572	0.120421	-0.0477249	0.0853314	0.167342	0.0776636	0.189724	0.0391607	0.0311492	-0.234784	0.126425	0.363518	0.180938	0.20835	0.225984	0.0484903	0.105343	-0.133877	-0.113919	-0.000416927	-0.0272252	0.0397428	0.100798	-0.224843	-0.0663659	0.187345	-0.0250683	-0.0554893	-0.00970035	0.00658281	-0.278448	-0.0671079	0.322442	-0.0507848	0.0196247	0.0847482	-0.0917817	-0.104973
wavelet.LHL_glcm_InverseVariance	0.272521	0.139613	0.307835	0.247067	-0.106061	-0.117561	0.253366	0.105498	0.280446	0.284144	0.0881766	-0.0302808	0.0059414	0.0436873	0.229808	-0.200586	0.0457149	-0.175672	0.0703401	-0.123154	0.111133	0.275365	-0.0610229	0.117256	0.193512	0.0512793	0.148221	-0.0526868	-0.274925	0.131407	0.377928	-0.299606	-0.0131684	0.183906	0.102293	0.141846	0.0241257	-0.172234	0.145138	0.0264975	0.061542	-0.0110863	0.0786071	-0.222275	0.215378	-0.152881	-0.0514105	-0.22955	0.0619151
wavelet.HHH_gldm_DependenceVariance	0.124139	0.0523765	0.2533	-0.00614544	0.347565	0.23483	-0.0390189	0.0909723	0.250189	0.158015	0.0715006	-0.0631497	-0.222347	0.0706219	0.0570098	0.00425634	-0.0445764	0.0863185	0.209233	-0.0436361	0.110257	-0.109859	0.193378	0.197247	0.190351	0.000307174	-0.250766	0.187312	-0.368435	0.0662056	0.0898496	0.00167068	0.226873	0.129626	-0.185633	0.139237	0.150735	-0.274018	-0.0285242	0.174319	0.0178665	-0.201929	0.0490353	-0.0177049	-0.0177582	0.0833885	0.256274	-0.0963288	-0.100342
wavelet.LHH_glszm_GrayLevelNonUniformityNormalized	-0.0106576	-0.315838	-0.0197584	-0.0830448	-0.109068	-0.209728	-0.255338	-0.137879	0.013334	-0.0684098	0.0311535	-0.0767529	0.0606756	0.00893494	0.144928	-0.268653	0.0495077	-0.206363	0.0269166	-0.445605	0.156161	-0.149151	-0.148386	0.0148231	0.114598	-0.0549473	0.155031	-0.0255973	-0.249482	0.0862708	0.20446	-0.258728	-0.0303646	-0.0843692	-0.213874	-0.166469	-0.156696	-0.196063	-0.0180916	0.133776	-0.187949	0.038285	-0.00448841	0.387421	0.222468	0.0514932	0.184268	-0.173258	-0.124359
wavelet.LHH_gldm_LowGrayLevelEmphasis	-0.209979	-0.175316	-0.121575	-0.222293	-0.14937	-0.0696759	-0.127529	-0.149254	-0.0932682	-0.127632	-0.0244695	0.0214553	-0.0706481	-0.069528	-0.0438095	-0.0603819	0.192886	-0.122805	-0.051491	-0.0475143	0.092956	-0.183823	-0.151093	-0.0809662	-0.091559	-0.0658422	-0.0430558	0.0240898	-0.127638	-0.150813	-0.112742	-0.0516506	0.032178	-0.109165	-0.0328904	0.0317912	0.0114902	0.0159163	-0.11759	0.0550651	0.00243855	0.0700461	0.0478355	0.0907872	-0.0421647	0.0286798	0.0620455	-0.0685719	-0.0457607
wavelet.LHH_glrlm_LowGrayLevelRunEmphasis	-0.211526	-0.175079	-0.125089	-0.223297	-0.157625	-0.0725785	-0.126264	-0.150698	-0.0971285	-0.129735	-0.0271068	0.0208106	-0.0675469	-0.0713603	-0.0425124	-0.0594155	0.194663	-0.123339	-0.051736	-0.04727	0.0956824	-0.180634	-0.156268	-0.0811451	-0.0980395	-0.0666331	-0.0454983	0.0208034	-0.1222	-0.149374	-0.112734	-0.0552519	0.0286168	-0.111148	-0.0360329	0.0305325	0.0115955	0.0163135	-0.115293	0.050952	0.00415941	0.0693452	0.0472684	0.0906285	-0.0427682	0.0281667	0.056751	-0.0700808	-0.0434029
wavelet.LHH_ngtdm_Contrast	-0.272298	-0.14004	-0.23451	-0.123785	-0.305953	-0.244359	-0.141574	-0.156437	-0.180678	-0.137706	-0.138199	-0.081087	0.0216586	-0.0648519	-0.084867	-0.0933964	0.0832755	-0.137451	-0.136356	-0.0956523	0.0930563	-0.271809	-0.297755	-0.143788	-0.260191	-0.0740757	-0.115676	-0.131157	0.135319	0.00855008	-0.115665	-0.147276	-0.0460643	-0.20275	-0.0399408	-0.137721	-0.093344	-0.0739552	0.0171768	-0.0973399	-0.00927795	0.0239104	-0.0235874	0.0299463	0.0238255	-0.0232305	-0.0797514	0.0221318	0.0103659
wavelet.LHH_glszm_LowGrayLevelZoneEmphasis	-0.386504	-0.406036	-0.168681	-0.39234	-0.374702	-0.337483	-0.38355	-0.270288	-0.296448	-0.182579	-0.0292338	-0.188591	-0.0569376	-0.0624236	0.0724291	0.221041	0.388541	-0.107101	-0.0447082	-0.0363125	0.462473	-0.124473	-0.326726	-0.164268	-0.31379	-0.261277	-0.143534	-0.153191	-0.113101	-0.262039	-0.217153	-0.000284479	-0.203366	0.078777	0.0476914	-0.0243316	-0.0297985	0.0344638	-0.161217	0.172175	-0.100051	0.017619	0.0524449	0.137573	0.0327943	0.0598463	0.138933	-0.107073	0.0938917
[truncated: 22 more columns]
