# Supplementary material for: Adjusted CT Image-Based Radiomic Features Combined with Immune Genomic Expression Achieve Accurate Prognostic Classification and Identification of Therapeutic Targets in Stage III Colorectal Cancer
Source: Cancers (Basel). 2022 Apr 8;14(8):1895. doi: 10.3390/cancers14081895 (PMC9029745; doi:10.3390/cancers14081895)
Supplement: Supplementary file 1 [file cancers-14-01895-s001.zip › Supplementary Table S7. The correlation of radiomics and RNA expression 20220327.xlsx]

## Sheet: 5.The Correlation of Radiomics 
Supplementary Table S7. The correlation of adjusted radiomics and RNA expression
	PECAM1	PRDM1	AIF1	TNFSF4	ICOS	IRF1	BST2	MAGEC2	TLR7	CCR5	MMP9	TDO2	IFNB1	CX3CR1	CD40LG	SNAI2	CXCR4	TNFRSF17	IFI35	IL2	IFNA17	KRT5	MAGEA4	RPS6	MX1	LAPTM5	IL10	ISG20	CORO1A	TLR8
wavelet.LHH_glcm_Idmn	0.122468	0.151213	0.100439	0.00312021	0.0403892	0.0784243	0.0730552	0.0602032	0.0603973	-0.0254415	-0.0475969	0.0327191	0.00578438	0.00134456	-0.0059447	-0.00151705	-0.050937	-0.0126471	0.00128746	-0.0111003	-0.016871	-0.0144948	-0.013478	0.00319539	0.0554962	0.0131132	-0.126564	-0.131337	-0.0776293	-0.0161103
wavelet.LHH_glcm_Idn	0.131616	0.108825	0.0713187	0.0152599	0.0411352	0.0693673	0.0741442	0.0539349	0.0724806	-0.0239781	-0.050146	0.0273634	0.0144671	-0.00158487	-0.00176382	0.00517559	-0.0273665	-0.00904205	0.00125258	-0.00950712	-0.0287195	-0.0163364	-0.00844595	-0.00447874	0.055462	-0.00381359	-0.133313	-0.118712	-0.0739451	-0.0128506
wavelet.LLH_glcm_Idn	0.161513	0.0913687	0.0261776	0.0121438	0.05414	0.0346242	0.0333258	0.0235696	0.0508042	0.0447032	-0.000288538	0.0557467	-0.0185996	-0.0230617	-0.0222174	0.0406611	-0.0736485	-0.00508439	-0.0254493	0.00334711	0.00530344	-0.0176748	-0.00545795	-0.00941634	0.0204135	0.0224133	-0.113716	-0.0710186	-0.0704	-0.0837532
wavelet.LHL_glcm_InverseVariance	0.111478	0.0942713	0.0025759	0.0467928	0.0869689	0.0719816	-0.0247884	0.0164497	0.0156226	-0.057123	-0.0865416	-0.102621	-0.0164878	-0.0453652	-0.0846887	0.0426399	0.00148854	0.0392591	0.0165853	-0.00253281	-0.0287992	0.0317984	-0.00974083	-0.22322	-0.0713119	-0.155226	-0.0506748	-0.0699676	-0.00443877	0.0447585
wavelet.HHH_gldm_DependenceVariance	0.0535756	-0.0437011	-0.0610789	0.00772947	-0.00340474	0.0891628	0.0207116	0.0193698	0.0240311	-0.044528	-0.0589604	-0.00587149	-0.0018503	-0.0140469	0.0184748	0.121046	0.0517618	-0.0397974	-0.0515584	0.0192541	0.00410702	0.0144339	-0.00112268	-0.131961	-0.0117067	0.00339178	-0.0783706	-0.0273121	-0.0209807	0.0625051
wavelet.LHH_glszm_GrayLevelNonUniformityNormalized	0.0348952	-0.0885573	0.0415244	-0.036841	0.00751388	-0.0215754	-0.088527	-0.0545363	-0.0635266	0.0566064	-0.0158655	0.00252926	-0.0509909	0.0101483	-0.0296482	0.0644155	0.0302822	0.00467258	0.0456616	0.041935	0.0393101	0.0172575	0.00724109	-0.161309	-0.047588	0.0122075	0.000614602	0.0996679	-0.137491	-0.108488
wavelet.LHH_gldm_LowGrayLevelEmphasis	-0.0614009	-0.0894922	-0.0500569	-0.00694379	-0.028614	-0.0325545	-0.0490849	-0.0408618	-0.0159438	0.0292963	0.0100006	0.00334962	0.0101918	-0.00321967	-0.000467529	-0.00167145	0.0324144	-0.0084477	0.00832887	0.00678853	-0.00182051	0.00541771	0.0138552	-0.0791224	-0.0613799	0.00739145	0.0669788	0.0468935	0.0693426	-0.0205577
wavelet.LHH_glrlm_LowGrayLevelRunEmphasis	-0.0619583	-0.0899659	-0.0491514	-0.00619845	-0.0275613	-0.0345171	-0.0495967	-0.0411889	-0.0165626	0.0293329	0.0110113	0.00265287	0.0100584	-0.00323654	-0.00105275	-0.00333295	0.0319229	-0.00719742	0.00870582	0.00669314	-0.00164414	0.00535105	0.0141018	-0.0775121	-0.061901	0.0058388	0.0681472	0.0491143	0.069482	-0.021319
wavelet.LHH_ngtdm_Contrast	-0.122215	-0.140575	-0.0755945	-0.020637	-0.0273909	-0.0755987	-0.0692545	-0.0401033	-0.0558513	0.063609	0.0570133	-0.0184694	-0.00454572	0.010369	0.00929718	-0.035992	0.0259033	0.0221644	0.00469955	-0.00586614	0.0155241	8.87154e-05	0.00583209	0.0874273	-0.0266791	0.0224194	0.117477	0.11906	0.0651529	-0.00125333
wavelet.LHH_glszm_LowGrayLevelZoneEmphasis	-0.102341	-0.185417	-0.0384939	0.0122601	-0.0147588	-0.0474184	-0.0332107	-0.0684523	-0.0398186	-0.0346454	0.0445837	-0.0396174	-0.0404988	-0.0477157	-0.0424991	0.0362468	0.0262505	0.0122899	-0.0106904	0.0471715	0.0470758	0.0199329	0.0145287	-0.145419	-0.149872	-0.163847	0.156614	0.125976	0.00686908	0.119661
